# Supplementary material for: Clinical and Surgical Perspectives on Isolated Thoracic Ectopia Cordis: A Rare Case Report
Source: Case Rep Pediatr. 2025 Sep 1;2025:5561918. doi: 10.1155/crpe/5561918 (PMC12417065; doi:10.1155/crpe/5561918)
Supplement: Supporting Information — Additional supporting information can be found online in the Supporting Information section. [file 5561918.f1.zip]

Archive with 2 entries (2 files):
- Ectopia cordis Video 1.mp4
- Intra operative Video 2.mp4
